# Supplementary material for: Llama Antibody Fragments Recognizing Various Epitopes of the CD4bs Neutralize a Broad Range of HIV-1 Subtypes A, B and C
Source: PLoS One. 2012 Mar 15;7(3):e33298. doi: 10.1371/journal.pone.0033298 (PMC3305327; doi:10.1371/journal.pone.0033298)
Supplement: Table S1 — Binding of 2E7 wild type and mutants to recombinant envelope proteins. Binding affinities of VHH 2E7 and a panel of its modified variants to HIV-1 envelope proteins gp140UG37 and gp140CN54 as measured by ELISA. a Binding affinities were calculated as the antibodies concentration at half-maximal binding. b Key: n.b., no binding was determined. (XLS) [file pone.0033298.s004.xls]

## Sheet: Sheet1
Mutant	Binding affinities a (mg/mL) to:
	gp140UG37	gp140CN54
Wild type	0.03	0.07
N27S	>10	0.05
V29A	0.08	0.04
V29F	0.05	0.03
D32A	0.01	0.06
D32N	0.02	0.15
Y98A	5	3
Y99A	0.1	0.15
G100A	0.04	0.05
R100bA	0.05	n.b.b
Y100cA	0.4	2
D101A	0.08	0.3
Y102A	0.03	0.05
